# Supplementary material for: Unraveling Membrane-Disruptive Properties of Sodium Lauroyl Lactylate and Its Hydrolytic Products: A QCM-D and EIS Study
Source: Int J Mol Sci. 2023 May 25;24(11):9283. doi: 10.3390/ijms24119283 (PMC10253177; doi:10.3390/ijms24119283)
Supplement: Supplementary file 1 [file ijms-24-09283-s001.zip]

Archive with 1 entries (1 files):
- ijms-2370201-supplementary.pdf
